# Supplementary material for: Dietary Habits and Lifestyle Factors Associated with Vascular Diseases: A Case–Control Study
Source: Healthcare (Basel). 2026 Jun 16;14(12):1739. doi: 10.3390/healthcare14121739 (PMC13299332; doi:10.3390/healthcare14121739)
Supplement: Supplementary file 1 [file healthcare-14-01739-s001.zip]

Archive with 1 entries (1 files):
- healthcare-4310567-supplementary.pdf
